# Supplementary material for: Community case management to accelerate access to healthcare in Mali: a realist process evaluation nested within a cluster randomized trial
Source: Health Policy Plan. 2024 Jul 26;39(8):864–77. doi: 10.1093/heapol/czae066 (PMC11384120; doi:10.1093/heapol/czae066)
Supplement: czae066_Supp [file czae066_supp.zip]

Archive with 1 entries (1 files):
- R&R Process Evaluation - Supplementary Figures v1Aug2023 Clean.docx
